# Supplementary material for: The mTORC1-4E-BP-eIF4E axis controls de novo Bcl6 protein synthesis in T cells and systemic autoimmunity
Source: Nat Commun. 2017 Aug 15;8:254. doi: 10.1038/s41467-017-00348-3 (PMC5557982; doi:10.1038/s41467-017-00348-3)
Supplement: Supplementary file 2 — Supplementary dataset 1 [file 41467_2017_348_MOESM2_ESM.xlsx]

## Sheet: Final Table1
Gene names	DKO/WT (log2)	DKO/DKO-rapamycin (log2)	p value DKO/WT	p value DKO/DKO-rapamycin	t-test Significant DKO/WT	t-test Significant DKO/DKO-rapamycin		LFQ intensity WT_22	LFQ intensity WT_25	LFQ intensity DKO_22	LFQ intensity DKO_25	LFQ intensity DKO-Rapomycin_22	LFQ intensity DKO-Rapomycin_25		LFQ intensity WT_22	LFQ intensity WT_25	LFQ intensity DKO_22	LFQ intensity DKO_25	LFQ intensity DKO-Rapomycin_22	LFQ intensity DKO-Rapomycin_25		Peptides DKO_22	Peptides DKO_25	Peptides DKO-Rapamycin_22	Peptides DKO-Rapamycin_25	Peptides WT_22	Peptides WT_25		Razor + unique peptides DKO_22	Razor + unique peptides DKO_25	Razor + unique peptides DKO-Rapamycin_22	Razor + unique peptides DKO-Rapamycin_25	Razor + unique peptides WT_22	Razor + unique peptides WT_25		Unique peptides DKO_22	Unique peptides DKO_25	Unique peptides DKO-Rapamycin_22	Unique peptides DKO-Rapamycin_25	Unique peptides WT_22	Unique peptides WT_25		MS/MS Count DKO_22	MS/MS Count DKO_25	MS/MS Count DKO-Rapamycin_22	MS/MS Count DKO-Rapamycin_25	MS/MS Count WT_22	MS/MS Count WT_25
Polr2k	3.56719	3.65922	0.026485	0.0201953	+	+		NaN	NaN	27.5723	27.5175	NaN	NaN		23.6393	25.6256	27.5723	27.5175	23.1542	23.7881		2	2	2	2	2	1		2	2	2	2	2	1		2	2	2	2	2	1		1	2	1	1	1	1
Lmf2	1.22867	2.88371	0.197514	0.00239723	-	+		24.4496	25.7379	26.3711	26.2738	NaN	NaN		24.4496	25.7379	26.3711	26.2738	23.3397	23.8511		4	3	2	2	3	4		4	3	2	2	3	4		4	3	2	2	3	4		3	2	1	1	3	3
Kti12	1.5886	2.69335	0.0611815	0.00397155	-	+		NaN	NaN	25.9565	25.617	NaN	NaN		24.2395	23.6272	25.9565	25.617	22.9269	24.9913		2	2	1	1	1	0		2	2	1	1	1	0		2	2	1	1	1	0		1	2	1	1	1	0
Mapre2	0.986978	2.66781	0.0359377	0.413983	+	-		26.9334	27.1288	27.8524	28.1837	NaN	27.9534		26.9334	27.1288	27.8524	28.1837	23.7157	27.9534		5	5	4	4	6	6		3	4	3	3	5	5		3	4	2	3	4	4		2	2	2	2	2	2
Txn2	1.4549	2.62701	0.206398	0.00960727	-	+		25.8187	NaN	26.5901	26.3922	NaN	NaN		25.8187	23.8542	26.5901	26.3922	23.9879	23.9686		1	2	1	1	2	1		1	2	1	1	2	1		1	2	1	1	2	1		0	0	1	0	0	0
Spcs1	1.49998	2.62573	0.401535	0.0302197	-	+		26.6248	NaN	26.8027	26.6134	NaN	NaN		26.6248	22.777	26.8027	26.6134	23.0789	23.6006		1	1	1	1	1	1		1	1	1	1	1	1		1	1	1	1	1	1		0	1	1	1	2	2
Mrps26	2.21879	2.36962	0.0104759	0.0173297	+	+		26.9334	27.1288	27.8524	28.1837	NaN	27.9534		26.9334	27.1288	27.8524	28.1837	23.7157	27.9534		2	2	0	2	1	1		2	2	0	2	1	1		2	2	0	2	1	1		2	3	0	2	1	2
Med9	1.95273	2.36952	0.344061	0.0244411	-	+		25.8034	NaN	26.1391	26.1959	NaN	NaN		25.8034	24.4684	26.1391	26.1959	24.6974	24.3808		3	2	2	1	2	1		3	2	2	1	2	1		3	2	2	1	2	1		2	1	0	1	1	1
Bcl7b	1.84785	2.31256	0.0364393	0.00863833	+	+		NaN	NaN	26.3792	26.5556	NaN	NaN		23.152	23.657	26.3792	26.5556	24.89	24.4185		4	4	4	4	3	3		2	2	2	2	1	1		2	2	2	2	1	1		2	4	2	2	1	1
Unc119b	2.93635	2.30906	0.0201604	0.0589875	+	-		NaN	NaN	26.3264	26.3641	NaN	NaN		23.6127	23.194	26.3264	26.3641	23.8024	23.4824		3	3	2	2	1	2		3	3	2	2	1	2		3	3	2	2	1	2		3	1	1	1	1	3
Lypla1	1.31359	2.18693	0.471904	0.000546777	-	+		26.0949	NaN	25.8653	25.9662	NaN	NaN		26.0949	23.2564	25.8653	25.9662	23.4525	23.6646		4	2	1	4	3	4		4	2	1	4	3	4		4	2	1	4	3	4		2	1	1	2	2	2
Lsm11	1.20087	2.15756	0.486402	0.0258256	-	+		25.5517	NaN	25.3141	25.3541	NaN	NaN		25.5517	23.4059	25.3141	25.3541	24.9408	23.9338		2	2	2	1	2	2		2	2	2	1	2	2		2	2	2	1	2	2		2	2	1	0	2	1
Asf1a	3.80297	2.00064	0.0182373	0.442553	+	-		NaN	NaN	27.5247	27.8875	NaN	27.8045		23.3796	25.3466	27.5247	27.8875	23.7925	27.8045		4	4	3	4	1	2		4	4	3	4	1	2		3	3	2	3	1	2		2	2	1	1	0	1
Cnbp	3.48367	1.94203	0.000432026	0.323375	+	-		NaN	NaN	27.067	27.2071	26.6878	NaN		23.3481	23.1187	27.067	27.2071	26.6878	23.792		8	8	8	8	7	8		1	1	1	1	1	1		1	1	1	1	1	1		2	2	2	2	0	2
Xpc	2.78608	1.74221	0.0011476	0.00187266	+	+		NaN	NaN	26.1747	26.2358	NaN	NaN		23.6372	22.9547	26.1747	26.2358	24.0354	23.0784		2	3	1	5	0	1		2	3	1	5	0	1		2	3	1	5	0	1		1	2	1	5	0	1
Ncor2	2.51434	1.68205	0.0482292	0.353219	+	-		NaN	NaN	26.0224	26.1152	25.7885	NaN		24.5584	24.5992	26.0224	26.1152	25.7885	23.2814		5	4	2	3	2	5		4	3	2	2	1	4		4	3	2	2	1	4		1	1	0	0	0	2
Ubl5;Gm16381	2.26667	1.56831	0.00713691	0.466347	+	-		NaN	NaN	26.5449	26.8385	26.8747	NaN		24.0796	23.3347	26.5449	26.8385	26.8747	23.9655		3	2	2	1	1	2		3	2	2	1	1	2		3	2	2	1	1	2		2	1	2	1	1	2
Myh14	2.26503	1.46541	0.0249689	0.221188	+	-		NaN	NaN	26.4319	26.1136	NaN	25.6266		23.4943	23.6963	26.4319	26.1136	23.9756	25.6266		6	7	5	7	4	7		2	2	1	2	0	2		2	2	1	2	0	2		0	0	1	2	0	2
Epsti1	3.40464	1.45713	0.020303	0.276734	+	-		NaN	NaN	26.5668	27.1178	26.3296	NaN		24.1213	22.962	26.5668	27.1178	26.3296	24.1497		3	3	3	2	2	5		3	3	3	2	2	5		3	3	3	2	2	5		1	2	1	1	2	4
Gata3	2.273	1.38613	0.0335529	0.361066	+	-		NaN	NaN	25.66	25.8413	NaN	25.5411		23.6214	24.8753	25.66	25.8413	24.3092	25.5411		4	6	1	3	1	1		4	6	1	3	1	1		4	6	1	3	1	1		3	5	0	2	0	0
Pon2	1.57835	1.51937	0.00248136	0.158882	+	-		NaN	NaN	25.5357	25.3927	NaN	NaN		24	24.2217	25.5357	25.3927	23.5719	23.3847		2	3	1	0	1	2		2	3	1	0	1	2		2	3	1	0	1	2		0	0	0	0	0	1
Mrps5	1.19973	2.13714	0.0831304	0.315084	-	-		NaN	NaN	24.9868	25.276	NaN	NaN		23.4703	24.0982	24.9868	25.276	23.1104	23.0506		2	3	2	1	1	2		2	3	2	1	1	2		2	3	2	1	1	2		1	0	1	0	0	1
Bola3	1.13565	0.808999	0.218384	0.131883	-	-		NaN	NaN	24.9358	25.2513	NaN	NaN		22.6537	22.7179	24.9358	25.2513	24.1431	25.4571		1	1	1	1	1	1		1	1	1	1	1	1		1	1	1	1	1	1		1	2	1	1	1	1
Prmt7	1.50755	1.07877	0.16089	0.394607	-	-		NaN	NaN	24.9182	25.0104	NaN	NaN		23.4261	23.9815	24.9182	25.0104	24.3174	24.6846		2	2	0	1	1	1		2	2	0	1	1	1		2	2	0	1	1	1		1	2	0	1	1	1
Ap3b1	1.27836	1.42007	0.330398	0.00920132	-	+		NaN	NaN	24.691	24.6404	NaN	NaN		24.9661	23.1006	24.691	24.6404	23.737	22.4693		3	4	1	0	1	2		3	4	1	0	1	2		3	4	1	0	1	2		1	0	0	0	0	2
Naa20	1.27444	0.678321	0.0725755	0.261645	-	-		NaN	NaN	24.4756	24.6356	NaN	NaN		23.5102	23.6669	24.4756	24.6356	23.0225	23.9652		3	3	1	1	1	1		3	3	1	1	1	1		3	3	1	1	1	1		1	1	0	0	1	0
Srf	0.817461	0.564612	0.224749	0.242059	-	-		NaN	NaN	24.6665	24.1707	NaN	NaN		23.679	24.5347	24.6665	24.1707	25.0322	23.5726		2	2	1	1	1	1		2	2	1	1	1	1		2	2	1	1	1	1		1	2	1	1	1	0
Gbp5	-3.54321	-3.27658	0.00509472	0.0055743	+	+		27.52	27.1826	NaN	NaN	27.2407	26.9286		27.52	27.1826	24.7653	24.3639	27.2407	26.9286		3	3	8	6	7	7		3	3	8	5	6	7		3	3	8	5	6	7		1	1	2	0	4	5
Lag3	-2.88954	-2.88841	0.0229388	0.0447724	+	+		26.5513	26.2745	NaN	NaN	26.8819	25.9416		26.5513	26.2745	24.3291	24.402	26.8819	25.9416		1	1	6	5	4	5		1	1	6	5	4	5		1	1	6	5	4	5		0	0	3	1	3	3
Gpx1	-1.14645	-2.55827	0.19428	0.033391	-	+		NaN	NaN	NaN	NaN	25.8647	25.7027		23.295	22.4213	24.2383	24.5913	25.8647	25.7027		0	2	2	3	1	1		0	2	2	3	1	1		0	2	2	3	1	1		0	1	2	2	0	1
Cwf19l2	-2.93911	-2.50896	0.00278157	0.0064331	+	+		26.39	26.1556	NaN	NaN	25.6681	26.0173		26.39	26.1556	23.7897	23.9327	25.6681	26.0173		1	2	4	5	5	7		1	2	4	5	5	7		1	2	4	5	5	7		1	2	2	2	3	3
Ndufaf2	-1.15239	-2.38883	0.00954707	0.0084754	+	+		NaN	NaN	NaN	NaN	25.6387	26.069		23.7944	23.7479	24.0163	22.3246	25.6387	26.069		0	1	4	2	1	1		0	1	4	2	1	1		0	1	4	2	1	1		0	0	0	0	0	0
UPF0711 protein C18orf21 homolog	-2.47988	-2.17951	0.00450786	0.00278587	+	+		25.6667	25.9137	NaN	NaN	25.515	25.4647		25.6667	25.9137	23.5979	23.6328	25.515	25.4647		1	1	3	2	4	4		1	1	3	2	4	4		1	1	3	2	4	4		1	1	2	2	2	3
Mrps24	-2.87979	-2.10839	0.00657703	0.0998435	+	-		26.664	26.1951	NaN	NaN	26.3794	NaN		26.664	26.1951	24.7382	24.6069	26.3794	23.2101		1	1	2	1	3	2		1	1	2	1	3	2		1	1	2	1	3	2		0	1	2	1	4	2
Stub1	-2.10813	-1.86069	0.0167398	0.0885727	+	-		25.6724	26.0465	NaN	NaN	NaN	26.1701		25.6724	26.0465	23.6856	24.7974	24.0704	26.1701		3	2	3	4	5	4		3	2	3	4	5	4		3	2	3	4	5	4		1	2	0	2	0	1
Cox6c	-2.23529	-1.43759	0.0498506	0.30711	+	-		25.8134	26.633	NaN	NaN	24.4165	26.4344		25.8134	26.633	22.9865	23.1343	24.4165	26.4344		1	1	2	2	2	2		1	1	2	2	2	2		1	1	2	2	2	2		0	1	1	2	1	2
Ccl5	-2.71226	-1.08906	0.0292712	0.175304	+	-		26.2114	26.0607	NaN	NaN	NaN	NaN		26.2114	26.0607	23.9597	23.0676	23.8159	23.8658		0	0	0	0	2	2		0	0	0	0	2	2		0	0	0	0	2	2		0	0	0	0	2	2
Phf12	-2.05407	-1.08562	0.0120556	0.355848	+	-		25.6173	25.4767	NaN	NaN	NaN	25.464		25.6173	25.4767	24.2258	22.9805	23.0979	25.464		2	2	4	2	3	4		2	2	4	2	3	4		2	2	4	2	3	4		1	0	3	2	2	1
Smn1	-3.07177	-1.00563	0.0369709	0.653279	+	-		26.4218	26.5819	NaN	NaN	26.2627	NaN		26.4218	26.5819	23.7945	23.8521	26.2627	24.2862		2	0	2	1	3	2		2	0	2	1	3	2		2	0	2	1	3	2		1	0	1	1	2	1
Irf9	-2.69857	-0.932927	0.000629535	0.0151415	+	+		26.0164	26.1392	NaN	NaN	NaN	NaN		26.0164	26.1392	23.5772	23.5974	23.5518	23.9954		1	0	1	0	2	3		1	0	1	0	2	3		1	0	1	0	2	3		1	0	0	0	2	2
Tmem33	-2.43603	-0.904422	0.0171949	0.0589848	+	-		26.4702	25.9797	NaN	NaN	NaN	NaN		26.4702	25.9797	24.244	23.1154	24.06	24.4199		1	2	0	1	4	5		1	2	0	1	4	5		1	2	0	1	4	5		0	0	0	0	1	0
Iigp1	-3.32437	-0.897762	0.040664	0.341045	+	-		26.7722	26.5526	NaN	NaN	NaN	NaN		26.7722	26.5526	24.7786	24.0909	24.5604	24.7972		1	1	0	1	3	7		1	1	0	1	3	7		1	1	0	1	2	5		0	0	0	0	1	4
Plekha2	-3.17761	-0.827733	0.0461466	0.746179	+	-		26.721	26.9654	NaN	NaN	26.6122	NaN		26.721	26.9654	23.3987	24.9321	26.6122	22.8424		1	1	2	1	3	2		1	1	2	1	3	2		1	1	2	1	3	2		0	0	2	0	0	1
Tgtp	-4.47964	-0.801839	0.000467337	0.659172	+	-		27.8461	27.9593	NaN	NaN	NaN	NaN		27.8461	27.9593	23.081	22.68	23.1267	24.1279		0	0	1	1	8	7		0	0	1	1	8	7		0	0	1	1	8	7		0	0	1	1	7	6
Gzmb	-7.46182	-0.786795	0.00340824	0.254166	+	-		31.1284	30.281	23.1371	NaN	NaN	NaN		31.1284	30.281	23.1371	23.8617	23.1141	23.6105		2	0	1	1	15	13		2	0	1	1	15	13		2	0	1	1	15	13		0	0	0	0	15	12
Zfp444	-1.83831	-1.62148	0.00844734	0.0286609	+	+		26.6982	26.3704	NaN	NaN	26.0406	26.5943		26.6982	26.3704	23.4976	22.8943	26.0406	26.5943		3	4	5	8	5	6		3	4	5	8	5	6		3	4	5	8	5	6		1	2	0	1	2	2
Nudt5	-1.69926	-2.16103	0.174587	0.122743	-	-		25.9747	26.2325	NaN	NaN	26.7664	26.3643		25.9747	26.2325	24.938	23.8117	26.7664	26.3643		1	2	4	4	4	5		1	2	4	4	4	5		1	2	4	4	4	5		0	1	3	2	3	4
Zzz3	-1.20942	-1.12375	0.0147584	0.0207348	+	+		26.1293	26.0063	NaN	NaN	26.0756	25.8887		26.1293	26.0063	24.8293	24.8541	26.0756	25.8887		5	4	4	7	3	4		5	4	4	7	3	4		5	4	4	7	3	4		2	1	3	5	2	1
Dbr1	-2.61079	-2.84208	0.152988	0.133646	-	-		25.7638	25.5743	NaN	NaN	25.9941	25.8065		25.7638	25.5743	23.5044	23.124	25.9941	25.8065		2	4	6	2	5	4		2	4	6	2	5	4		2	4	6	2	5	4		1	2	4	1	4	1
Pigk	-0.568919	-0.760956	0.122877	0.00964606	-	+		25.2769	24.8484	NaN	NaN	25.3099	25.1994		25.2769	24.8484	23.8096	23.7051	25.3099	25.1994		1	1	2	2	2	3		1	1	2	2	2	3		1	1	2	2	2	3		0	0	1	0	1	3
Rexo2	-0.874618	-1.79517	0.109189	0.0398116	-	+		24.7082	24.5979	NaN	NaN	25.7734	25.3738		24.7082	24.5979	23.6561	23.575	25.7734	25.3738		1	1	2	3	2	2		1	1	2	3	2	2		1	1	2	3	2	2		1	0	2	0	1	1
[truncated: 6 more columns]
